# Supplementary material for: Transcriptome Analysis Reveals Fruit Quality Formation in Actinidia eriantha Benth
Source: Plants (Basel). 2023 Dec 6;12(24):4079. doi: 10.3390/plants12244079 (PMC10747155; doi:10.3390/plants12244079)
Supplement: Supplementary file 1 [file plants-12-04079-s001.zip]

Archive with 1 entries (1 files):
- plants-2702740-supplementary.xls
