# Supplementary material for: Transcriptome Analysis Reveals Fruit Quality Formation in Actinidia eriantha Benth
Source: Plants (Basel). 2023 Dec 6;12(24):4079. doi: 10.3390/plants12244079 (PMC10747155; doi:10.3390/plants12244079)
Supplement: Supplementary file 1 [file plants-12-04079-s001.zip › plants-2702740-supplementary.xls]

## Sheet: Table S1
Table S1 Primers used in this study
gene ID	primer
DTZ79_22g02180	F:GTCAACAACGGAGGAGGTA
	R：CCATCAGCAAGACATAGCC
DTZ79_22g02230	CGCCTTTCACTTTCTGAGA
	GAGCCCTGCCTATTCCTAA
DTZ79_10g12530	TCCTGATAATCCTCCTCTCAAG
	TGTAATAGCAACGCCCTGTT
DTZ79_27g07430	GCACTTATGAACTTGCCACTG
	AGCACTCAGGATTTGTTGC
DTZ79_27g01630	TGCTGCCAATGTGTGCTA
	CAATGTGCCTCTGGGAATAC
DTZ79_27g07610	CACTACAGGTGGGAGGTCAA
	TGCCAATGAATAGCGACG
DTZ79_25g09470	CACCGAGAAAGAGAGGGAT
	GAACATCGTATTGGCGGA
DTZ79_27g11730	GGTATTCCCAGAGGCACAT
	TGATTCCCGTCCCTTAGA
DTZ79_05g07210	TGGCTCTTTGGTTGACTTC
	GCTTTCGTCTCTACTCTCCTCT
DTZ79_21g09130	TCTAATGAATGGCGAGCC
	CGGAGCAACTCTTCCAAT
DTZ79_02g10970	AGTGAGGTGAGGCAGTTGAC
	CGTTCCTTTGGAGTTAGGC
DTZ79_20g12350	TGAAGGAAGAGGAGAAGCA
	AGATACTGGGAATGTGAGGC
DTZ79_13g02680	GCTTTCTCAGGTCCTTTCC
	CCATAACTCTGTTGGTGCC
DTZ79_25g10570	GGCAATGATGGCAACTATG
	GAAACCACAGATGGGTCAA
DTZ79_09g10230	GAGCGAGGACCTGTTTGAT
	TGCCTGTTGTAAGCATTCAG
DTZ79_10g09380	TGTATTTGGATGTGAGTCGG
	GCGAGCGTAAAGAATGATAGG
DTZ79_29g10040	GTGAATGAGGTTGTTGGTGA
	ATGAAGCCATACTCTCCCG
DTZ79_26g11960	TCGGACATTATCACGACG
	CCAGAAGTAGTAAGCCAGCC
DTZ79_13g11340	ATCCCTCTGGTCTCTCTCCT
	AATCTGTCAATCCAAGGTGG
DTZ79_07g00770	TCTTCGCCTCCAATCTTG
	ATACCCTTCTGGCACTCTGG
DTZ79_29g07640	GAATCAGCCATTGGTCGT
	CATCCACCCTCTCTTGTAGTG
DTZ79_16g02080	CCGTTTAGTCCCGTTGAATA
	GGCAATGTGAGCAGAAATC
DTZ79_03g07860	CGCAGGCTGTAACCAAGAT
	CAAAGGGAACTCCAGGACTT
DTZ79_02g02390	CAGTCAGCGGAGTTTCACT
	GCACCTACCTTGCCAATAA
DTZ79_20g07060	GGTGATTGAGAGGATAGAGCA
	AAGCAAGAATGCGAGTGC

## Sheet: Table S2
Table S2 Statistical table of the sequencing data
Samples	Clean reads	Clean bases	GC Content	Q30
S1-1	21257717	6361837936	0.4636	0.9375
S1-2	20663689	6184113294	0.4649	0.946
S1-3	20995415	6283126754	0.4635	0.9374
S2-1	20800171	6226637006	0.4622	0.9427
S2-2	22839212	6831623052	0.4631	0.9385
S2-3	19824556	5929134358	0.4634	0.9377
S3-1	21853326	6539292380	0.4705	0.9397
S3-2	20889979	6252671274	0.4713	0.9335
S3-3	23372663	6989868708	0.471	0.9415

## Sheet: Table S3
Table S3 Statistics of the matching rate of Actinidia eriantha Benth. transcriptome data
Sample	Total Reads	Mapped Reads	Uniq Mapped Reads	Multiple Map Reads	Reads Map to '+'	Reads Map to '-'
S1-1	42515434	35,613,976 (83.77%)	33,984,642 (79.93%)	1,629,334 (3.83%)	18,852,238 (44.34%)	18,733,075 (44.06%)
S1-2	41327378	34,758,547 (84.11%)	33,189,484 (80.31%)	1,569,063 (3.80%)	18,388,287 (44.49%)	18,247,156 (44.15%)
S1-3	41990830	35,208,800 (83.85%)	33,648,904 (80.13%)	1,559,896 (3.71%)	18,612,584 (44.33%)	18,475,969 (44.00%)
S2-1	41600342	34,962,123 (84.04%)	33,263,715 (79.96%)	1,698,408 (4.08%)	18,601,104 (44.71%)	18,394,409 (44.22%)
S2-2	45678424	37,868,589 (82.90%)	36,045,033 (78.91%)	1,823,556 (3.99%)	20,134,533 (44.08%)	19,942,543 (43.66%)
S2-3	39649112	32,866,756 (82.89%)	31,273,166 (78.87%)	1,593,590 (4.02%)	17,479,256 (44.08%)	17,302,460 (43.64%)
S3-1	43706652	36,001,588 (82.37%)	34,125,879 (78.08%)	1,875,709 (4.29%)	19,324,254 (44.21%)	19,090,429 (43.68%)
S3-2	41779958	34,564,795 (82.73%)	32,820,712 (78.56%)	1,744,083 (4.17%)	18,504,221 (44.29%)	18,302,998 (43.81%)
S3-3	46745326	38,496,605 (82.35%)	36,482,165 (78.04%)	2,014,440 (4.31%)	20,669,449 (44.22%)	20,417,046 (43.68%)

## Sheet: Table S4
Table S4 GO analysis of 213 core upregulated differential genes
Class	GO_Name	GO_ID	GO_Level	P_value	EnrichmentScore	HitsGenesCountsInSelectedSet	HitsGenesCountsInBackground	AllGenesCountsInSelectedSet	AllGenesCountsInBackground	GenesOfSelectedSetInGOterm	corrected p-value(BH method)
Biological process	steroid metabolic process	GO:0008202	5	9.48483e-06	7.7202	8	177	105	17935	DTZ79_13g16290,DTZ79_01g07440,DTZ79_06g14620,DTZ79_05g01780,DTZ79_27g04320,DTZ79_05g08000,DTZ79_26g03270,DTZ79_09g01940,	0.00965556
Biological process	sterol metabolic process	GO:0016125	6	8.13754e-05	8.40047	6	122	105	17935	DTZ79_13g16290,DTZ79_06g14620,DTZ79_05g01780,DTZ79_27g04320,DTZ79_05g08000,DTZ79_26g03270,	0.0118343
Biological process	brassinosteroid homeostasis	GO:0010268	7	8.30045e-05	11.2375	5	76	105	17935	DTZ79_01g07440,DTZ79_06g14620,DTZ79_05g08000,DTZ79_26g03270,DTZ79_09g01940,	0.0105623
Biological process	lipid homeostasis	GO:0055088	6	8.51462e-05	8.33217	6	123	105	17935	DTZ79_13g16290,DTZ79_01g07440,DTZ79_06g14620,DTZ79_05g08000,DTZ79_26g03270,DTZ79_09g01940,	0.00866789
Biological process	brassinosteroid metabolic process	GO:0016131	7	0.000119232	10.4152	5	82	105	17935	DTZ79_01g07440,DTZ79_06g14620,DTZ79_05g08000,DTZ79_26g03270,DTZ79_09g01940,	0.0110344
Biological process	phytosteroid metabolic process	GO:0016128	6	0.000149395	9.93079	5	86	105	17935	DTZ79_01g07440,DTZ79_06g14620,DTZ79_05g08000,DTZ79_26g03270,DTZ79_09g01940,	0.0126737
Biological process	chemical homeostasis	GO:0048878	5	0.000165982	3.27029	13	679	105	17935	DTZ79_19g12470,DTZ79_13g16290,DTZ79_01g07440,DTZ79_20g09730,DTZ79_08g01870,DTZ79_14g04230,DTZ79_14g09130,DTZ79_06g14620,DTZ79_23g11180,DTZ79_05g08000,DTZ79_26g03270,DTZ79_03g08050,DTZ79_09g01940,	0.0129977
Biological process	steroid biosynthetic process	GO:0006694	6	0.000250363	8.89633	5	96	105	17935	DTZ79_06g14620,DTZ79_05g01780,DTZ79_27g04320,DTZ79_05g08000,DTZ79_26g03270,	0.0182049
Biological process	phenylpropanoid biosynthetic process	GO:0009699	6	0.0009026	6.72478	5	127	105	17935	DTZ79_03g21900,DTZ79_05g00110,DTZ79_06g13060,DTZ79_24g03710,DTZ79_15g06470,	0.0574279
Biological process	obsolete oxidation-reduction process	GO:0055114	0	0.00108479	2.21831	18	1386	105	17935	DTZ79_01g07440,DTZ79_05g08470,DTZ79_26g12590,DTZ79_14g04230,DTZ79_05g00110,DTZ79_06g14620,DTZ79_12g08290,DTZ79_05g01780,DTZ79_06g00430,DTZ79_04g08640,DTZ79_04g03990,DTZ79_27g04320,DTZ79_25g09470,DTZ79_05g08000,DTZ79_17g04840,DTZ79_26g03270,DTZ79_02g03290,DTZ79_09g01940,	0.0613509
Biological process	secondary metabolite biosynthetic process	GO:0044550	4	0.00109817	4.39583	7	272	105	17935	DTZ79_03g21900,DTZ79_05g00110,DTZ79_06g13060,DTZ79_23g11180,DTZ79_24g03710,DTZ79_04g03990,DTZ79_15g06470,	0.0588389
Biological process	response to brassinosteroid	GO:0009741	6	0.0011498	5.12429	6	200	105	17935	DTZ79_02g07510,DTZ79_01g07440,DTZ79_10g10970,DTZ79_11g01570,DTZ79_02g14680,DTZ79_09g01940,	0.058525
Biological process	phosphate-containing compound metabolic process	GO:0006796	5	0.0011941	1.8489	26	2402	105	17935	DTZ79_24g05080,DTZ79_13g16290,DTZ79_29g12080,DTZ79_15g06430,DTZ79_02g07510,DTZ79_25g06920,DTZ79_24g10230,DTZ79_03g18040,DTZ79_12g10050,DTZ79_23g13140,DTZ79_17g04240,DTZ79_18g07950,DTZ79_12g03190,DTZ79_14g13820,DTZ79_13g12650,DTZ79_13g09100,DTZ79_02g14680,DTZ79_24g03730,DTZ79_05g11200,DTZ79_06g00430,DTZ79_03g11020,DTZ79_20g06860,DTZ79_25g09470,DTZ79_18g14280,DTZ79_25g11140,DTZ79_18g02420,	0.0578854
Biological process	organic hydroxy compound metabolic process	GO:1901615	4	0.00128367	3.4238	9	449	105	17935	DTZ79_13g16290,DTZ79_15g06430,DTZ79_01g07440,DTZ79_06g14620,DTZ79_05g01780,DTZ79_27g04320,DTZ79_05g08000,DTZ79_26g03270,DTZ79_09g01940,	0.0593991
Biological process	phosphorus metabolic process	GO:0006793	4	0.00158505	1.81341	26	2449	105	17935	DTZ79_24g05080,DTZ79_13g16290,DTZ79_29g12080,DTZ79_15g06430,DTZ79_02g07510,DTZ79_25g06920,DTZ79_24g10230,DTZ79_03g18040,DTZ79_12g10050,DTZ79_23g13140,DTZ79_17g04240,DTZ79_18g07950,DTZ79_12g03190,DTZ79_14g13820,DTZ79_13g12650,DTZ79_13g09100,DTZ79_02g14680,DTZ79_24g03730,DTZ79_05g11200,DTZ79_06g00430,DTZ79_03g11020,DTZ79_20g06860,DTZ79_25g09470,DTZ79_18g14280,DTZ79_25g11140,DTZ79_18g02420,	0.0701558
Biological process	homeostatic process	GO:0042592	4	0.00159096	2.57005	13	864	105	17935	DTZ79_19g12470,DTZ79_13g16290,DTZ79_01g07440,DTZ79_20g09730,DTZ79_08g01870,DTZ79_14g04230,DTZ79_14g09130,DTZ79_06g14620,DTZ79_23g11180,DTZ79_05g08000,DTZ79_26g03270,DTZ79_03g08050,DTZ79_09g01940,	0.0674834
Biological process	phenylpropanoid metabolic process	GO:0009698	5	0.0021198	5.54576	5	154	105	17935	DTZ79_03g21900,DTZ79_05g00110,DTZ79_06g13060,DTZ79_24g03710,DTZ79_15g06470,	0.07707
Biological process	carboxylic acid catabolic process	GO:0046395	7	0.00395256	4.79802	5	178	105	17935	DTZ79_05g08470,DTZ79_18g07950,DTZ79_12g08290,DTZ79_18g14280,DTZ79_26g03270,	0.103172
Biological process	organic acid catabolic process	GO:0016054	5	0.00395256	4.79802	5	178	105	17935	DTZ79_05g08470,DTZ79_18g07950,DTZ79_12g08290,DTZ79_18g14280,DTZ79_26g03270,	0.103172
Biological process	small molecule catabolic process	GO:0044282	4	0.00395702	4.00335	6	256	105	17935	DTZ79_05g08470,DTZ79_18g07950,DTZ79_12g08290,DTZ79_18g14280,DTZ79_20g04780,DTZ79_26g03270,	0.0982499
Biological process	organic hydroxy compound biosynthetic process	GO:1901617	5	0.00467784	3.86739	6	265	105	17935	DTZ79_15g06430,DTZ79_06g14620,DTZ79_05g01780,DTZ79_27g04320,DTZ79_05g08000,DTZ79_26g03270,	0.105823
Biological process	defense response	GO:0006952	4	0.00475816	1.93735	18	1587	105	17935	DTZ79_12g10090,DTZ79_13g16290,DTZ79_15g06430,DTZ79_02g07510,DTZ79_05g08470,DTZ79_26g12590,DTZ79_14g04230,DTZ79_12g10050,DTZ79_07g13300,DTZ79_05g09510,DTZ79_13g12650,DTZ79_13g09100,DTZ79_02g14680,DTZ79_11g04390,DTZ79_22g07940,DTZ79_04g03990,DTZ79_16g06920,DTZ79_14g01820,	0.1053
Biological process	carbohydrate metabolic process	GO:0005975	4	0.00682651	2.3634	11	795	105	17935	DTZ79_15g00770,DTZ79_24g10230,DTZ79_19g07390,DTZ79_18g07950,DTZ79_13g16120,DTZ79_05g09510,DTZ79_06g00430,DTZ79_03g11020,DTZ79_18g14280,DTZ79_29g07640,DTZ79_18g02420,	0.117786
Biological process	hormone metabolic process	GO:0042445	5	0.00686061	2.87075	8	476	105	17935	DTZ79_15g06430,DTZ79_01g07440,DTZ79_06g14620,DTZ79_12g08290,DTZ79_13g03440,DTZ79_05g08000,DTZ79_26g03270,DTZ79_09g01940,	0.116402
Biological process	defense response to other organism	GO:0098542	6	0.00714878	1.9563	16	1397	105	17935	DTZ79_12g10090,DTZ79_15g06430,DTZ79_02g07510,DTZ79_05g08470,DTZ79_26g12590,DTZ79_12g10050,DTZ79_07g13300,DTZ79_05g09510,DTZ79_13g12650,DTZ79_13g09100,DTZ79_02g14680,DTZ79_11g04390,DTZ79_22g07940,DTZ79_04g03990,DTZ79_16g06920,DTZ79_14g01820,	0.119303
Biological process	immune system process	GO:0002376	2	0.0071828	1.90536	17	1524	105	17935	DTZ79_12g10090,DTZ79_15g06430,DTZ79_02g07510,DTZ79_05g08470,DTZ79_26g12590,DTZ79_14g04230,DTZ79_12g10050,DTZ79_07g13300,DTZ79_05g09510,DTZ79_13g12650,DTZ79_13g09100,DTZ79_02g14680,DTZ79_11g04390,DTZ79_22g07940,DTZ79_04g03990,DTZ79_16g06920,DTZ79_14g01820,	0.117937
Biological process	regulation of hormone levels	GO:0010817	4	0.00733903	2.46835	10	692	105	17935	DTZ79_15g06430,DTZ79_01g07440,DTZ79_20g09730,DTZ79_14g09130,DTZ79_06g14620,DTZ79_12g08290,DTZ79_13g03440,DTZ79_05g08000,DTZ79_26g03270,DTZ79_09g01940,	0.116736
Biological process	response to other organism	GO:0051707	5	0.00934002	1.77537	19	1828	105	17935	DTZ79_12g10090,DTZ79_15g06430,DTZ79_03g21900,DTZ79_02g07510,DTZ79_05g08470,DTZ79_26g12590,DTZ79_12g10050,DTZ79_14g09130,DTZ79_07g13300,DTZ79_05g09510,DTZ79_13g12650,DTZ79_13g09100,DTZ79_02g14680,DTZ79_11g04390,DTZ79_22g07940,DTZ79_04g08640,DTZ79_04g03990,DTZ79_16g06920,DTZ79_14g01820,	0.139826
Biological process	response to external biotic stimulus	GO:0043207	4	0.0097651	1.76764	19	1836	105	17935	DTZ79_12g10090,DTZ79_15g06430,DTZ79_03g21900,DTZ79_02g07510,DTZ79_05g08470,DTZ79_26g12590,DTZ79_12g10050,DTZ79_14g09130,DTZ79_07g13300,DTZ79_05g09510,DTZ79_13g12650,DTZ79_13g09100,DTZ79_02g14680,DTZ79_11g04390,DTZ79_22g07940,DTZ79_04g08640,DTZ79_04g03990,DTZ79_16g06920,DTZ79_14g01820,	0.144071
Biological process	immune response	GO:0006955	3	0.00986918	1.8887	16	1447	105	17935	DTZ79_12g10090,DTZ79_15g06430,DTZ79_02g07510,DTZ79_05g08470,DTZ79_26g12590,DTZ79_12g10050,DTZ79_07g13300,DTZ79_05g09510,DTZ79_13g12650,DTZ79_13g09100,DTZ79_02g14680,DTZ79_11g04390,DTZ79_22g07940,DTZ79_04g03990,DTZ79_16g06920,DTZ79_14g01820,	0.143526
Biological process	response to biotic stimulus	GO:0009607	3	0.0103184	1.75806	19	1846	105	17935	DTZ79_12g10090,DTZ79_15g06430,DTZ79_03g21900,DTZ79_02g07510,DTZ79_05g08470,DTZ79_26g12590,DTZ79_12g10050,DTZ79_14g09130,DTZ79_07g13300,DTZ79_05g09510,DTZ79_13g12650,DTZ79_13g09100,DTZ79_02g14680,DTZ79_11g04390,DTZ79_22g07940,DTZ79_04g08640,DTZ79_04g03990,DTZ79_16g06920,DTZ79_14g01820,	0.140055
Biological process	defense response to fungus	GO:0050832	7	0.0107485	2.65335	8	515	105	17935	DTZ79_02g07510,DTZ79_26g12590,DTZ79_12g10050,DTZ79_05g09510,DTZ79_13g12650,DTZ79_02g14680,DTZ79_11g04390,DTZ79_14g01820,	0.143973
Biological process	ribose phosphate metabolic process	GO:0019693	6	0.0118326	3.17293	6	323	105	17935	DTZ79_25g06920,DTZ79_12g03190,DTZ79_06g00430,DTZ79_20g06860,DTZ79_25g09470,DTZ79_25g11140,	0.128145
Biological process	secondary metabolic process	GO:0019748	3	0.0121703	2.82664	7	423	105	17935	DTZ79_03g21900,DTZ79_05g00110,DTZ79_06g13060,DTZ79_23g11180,DTZ79_24g03710,DTZ79_04g03990,DTZ79_15g06470,	0.130415
Biological process	regulation of defense response	GO:0031347	6	0.0133761	2.77417	7	431	105	17935	DTZ79_15g06430,DTZ79_26g12590,DTZ79_07g13300,DTZ79_13g12650,DTZ79_13g09100,DTZ79_22g07940,DTZ79_14g01820,	0.141842
Biological process	response to fungus	GO:0009620	6	0.0135079	2.3797	9	646	105	17935	DTZ79_02g07510,DTZ79_26g12590,DTZ79_12g10050,DTZ79_05g09510,DTZ79_13g12650,DTZ79_02g14680,DTZ79_11g04390,DTZ79_04g08640,DTZ79_14g01820,	0.141764
Biological process	response to water deprivation	GO:0009414	6	0.0136331	2.37602	9	647	105	17935	DTZ79_05g08470,DTZ79_23g13140,DTZ79_27g07690,DTZ79_14g09130,DTZ79_13g05490,DTZ79_25g01770,DTZ79_27g07700,DTZ79_13g03440,DTZ79_26g03270,	0.141618
Biological process	biological process involved in interspecies interaction between organisms	GO:0044419	2	0.0141209	1.70361	19	1905	105	17935	DTZ79_12g10090,DTZ79_15g06430,DTZ79_03g21900,DTZ79_02g07510,DTZ79_05g08470,DTZ79_26g12590,DTZ79_12g10050,DTZ79_14g09130,DTZ79_07g13300,DTZ79_05g09510,DTZ79_13g12650,DTZ79_13g09100,DTZ79_02g14680,DTZ79_11g04390,DTZ79_22g07940,DTZ79_04g08640,DTZ79_04g03990,DTZ79_16g06920,DTZ79_14g01820,	0.145203
Biological process	regulation of response to alcohol	GO:1901419	5	0.0141481	3.5146	5	243	105	17935	DTZ79_02g07510,DTZ79_02g14680,DTZ79_28g04890,DTZ79_11g04390,DTZ79_13g03440,	0.144028
Biological process	regulation of cellular response to alcohol	GO:1905957	6	0.0141481	3.5146	5	243	105	17935	DTZ79_02g07510,DTZ79_02g14680,DTZ79_28g04890,DTZ79_11g04390,DTZ79_13g03440,	0.144028
Biological process	regulation of abscisic acid-activated signaling pathway	GO:0009787	7	0.0141481	3.5146	5	243	105	17935	DTZ79_02g07510,DTZ79_02g14680,DTZ79_28g04890,DTZ79_11g04390,DTZ79_13g03440,	0.144028
Biological process	nucleobase-containing small molecule metabolic process	GO:0055086	6	0.0142686	2.52117	8	542	105	17935	DTZ79_25g06920,DTZ79_13g16120,DTZ79_12g03190,DTZ79_06g00430,DTZ79_20g06860,DTZ79_25g09470,DTZ79_25g11140,DTZ79_20g04780,	0.141024
Biological process	response to water	GO:0009415	5	0.0149332	2.33986	9	657	105	17935	DTZ79_05g08470,DTZ79_23g13140,DTZ79_27g07690,DTZ79_14g09130,DTZ79_13g05490,DTZ79_25g01770,DTZ79_27g07700,DTZ79_13g03440,DTZ79_26g03270,	0.146173
Biological process	isoprenoid metabolic process	GO:0006720	6	0.0151088	3.00545	6	341	105	17935	DTZ79_25g06920,DTZ79_12g08290,DTZ79_05g01780,DTZ79_22g07940,DTZ79_25g11140,DTZ79_26g03270,	0.141108
Biological process	response to radiation	GO:0009314	4	0.0162443	1.87998	14	1272	105	17935	DTZ79_26g12590,DTZ79_23g13140,DTZ79_05g00110,DTZ79_12g11580,DTZ79_12g08290,DTZ79_06g13060,DTZ79_09g07100,DTZ79_23g11180,DTZ79_24g03710,DTZ79_04g08640,DTZ79_29g01660,DTZ79_05g08000,DTZ79_26g03270,DTZ79_26g13620,	0.148979
Biological process	cellular response to alcohol	GO:0097306	6	0.0165813	2.65704	7	450	105	17935	DTZ79_02g07510,DTZ79_14g04230,DTZ79_23g13140,DTZ79_02g14680,DTZ79_28g04890,DTZ79_11g04390,DTZ79_13g03440,	0.149378
Biological process	cellular response to abscisic acid stimulus	GO:0071215	7	0.0165813	2.65704	7	450	105	17935	DTZ79_02g07510,DTZ79_14g04230,DTZ79_23g13140,DTZ79_02g14680,DTZ79_28g04890,DTZ79_11g04390,DTZ79_13g03440,	0.149378
Biological process	organic cyclic compound biosynthetic process	GO:1901362	5	0.0197625	1.41677	32	3858	105	17935	DTZ79_24g05080,DTZ79_15g06430,DTZ79_03g21900,DTZ79_10g05460,DTZ79_09g03010,DTZ79_18g00610,DTZ79_02g06520,DTZ79_16g03720,DTZ79_05g00110,DTZ79_29g08560,DTZ79_06g14620,DTZ79_10g10970,DTZ79_11g04620,DTZ79_13g16120,DTZ79_12g03190,DTZ79_07g13300,DTZ79_12g11580,DTZ79_11g01570,DTZ79_05g01780,DTZ79_06g13060,DTZ79_12g03600,DTZ79_11g04390,DTZ79_09g07100,DTZ79_23g11180,DTZ79_24g03710,DTZ79_27g04320,DTZ79_20g…	0.160946
Biological process	small molecule metabolic process	GO:0044281	3	0.0209764	1.63495	19	1985	105	17935	DTZ79_24g05080,DTZ79_13g16290,DTZ79_15g06430,DTZ79_25g06920,DTZ79_05g08470,DTZ79_18g07950,DTZ79_13g16120,DTZ79_12g03190,DTZ79_05g09510,DTZ79_12g08290,DTZ79_06g00430,DTZ79_04g08640,DTZ79_04g03990,DTZ79_20g06860,DTZ79_25g09470,DTZ79_18g14280,DTZ79_25g11140,DTZ79_20g04780,DTZ79_26g03270,	0.168142
Biological process	regulation of biological quality	GO:0065008	3	0.022722	1.62107	19	2002	105	17935	DTZ79_19g12470,DTZ79_12g10090,DTZ79_13g16290,DTZ79_15g06430,DTZ79_01g07440,DTZ79_20g09730,DTZ79_08g01870,DTZ79_14g04230,DTZ79_14g09130,DTZ79_06g14620,DTZ79_13g05490,DTZ79_12g08290,DTZ79_23g11180,DTZ79_04g08640,DTZ79_13g03440,DTZ79_05g08000,DTZ79_26g03270,DTZ79_03g08050,DTZ79_09g01940,	0.17931
Biological process	response to light stimulus	GO:0009416	5	0.0227339	1.85198	13	1199	105	17935	DTZ79_26g12590,DTZ79_23g13140,DTZ79_05g00110,DTZ79_12g08290,DTZ79_06g13060,DTZ79_09g07100,DTZ79_23g11180,DTZ79_24g03710,DTZ79_04g08640,DTZ79_29g01660,DTZ79_05g08000,DTZ79_26g03270,DTZ79_26g13620,	0.178024
Biological process	hormone-mediated signaling pathway	GO:0009755	6	0.0231492	1.84736	13	1202	105	17935	DTZ79_02g07510,DTZ79_20g09730,DTZ79_03g18040,DTZ79_14g04230,DTZ79_16g03720,DTZ79_10g10970,DTZ79_07g13300,DTZ79_11g01570,DTZ79_02g14680,DTZ79_28g04890,DTZ79_11g04390,DTZ79_23g11180,DTZ79_13g03440,	0.17853
Biological process	dephosphorylation	GO:0016311	6	0.0239982	2.70411	6	379	105	17935	DTZ79_24g05080,DTZ79_13g16290,DTZ79_24g10230,DTZ79_13g12650,DTZ79_03g11020,DTZ79_18g02420,	0.182315
Biological process	stomatal movement	GO:0010118	3	0.0257761	3.00721	5	284	105	17935	DTZ79_02g07510,DTZ79_14g04230,DTZ79_14g09130,DTZ79_13g05490,DTZ79_02g14680,	0.194371
Biological process	cellular response to hormone stimulus	GO:0032870	6	0.0259783	1.76874	14	1352	105	17935	DTZ79_02g07510,DTZ79_20g09730,DTZ79_03g18040,DTZ79_14g04230,DTZ79_16g03720,DTZ79_23g13140,DTZ79_10g10970,DTZ79_07g13300,DTZ79_11g01570,DTZ79_02g14680,DTZ79_28g04890,DTZ79_11g04390,DTZ79_23g11180,DTZ79_13g03440,	0.194455
Biological process	response to inorganic substance	GO:0010035	4	0.0276161	1.67563	16	1631	105	17935	DTZ79_02g12770,DTZ79_05g08470,DTZ79_26g12590,DTZ79_23g13140,DTZ79_27g07690,DTZ79_14g09130,DTZ79_13g05490,DTZ79_05g09510,DTZ79_12g03600,DTZ79_25g01770,DTZ79_27g07700,DTZ79_25g09470,DTZ79_13g03440,DTZ79_26g03270,DTZ79_03g08050,DTZ79_02g03290,	0.202253
Biological process	cellular response to lipid	GO:0071396	6	0.0291432	1.98616	10	860	105	17935	DTZ79_02g07510,DTZ79_14g04230,DTZ79_23g13140,DTZ79_10g10970,DTZ79_07g13300,DTZ79_11g01570,DTZ79_02g14680,DTZ79_28g04890,DTZ79_11g04390,DTZ79_13g03440,	0.199112
Biological process	organic substance metabolic process	GO:0071704	3	0.0294321	1.13941	78	11693	105	17935	DTZ79_24g05080,DTZ79_13g16290,DTZ79_29g12080,DTZ79_15g06430,DTZ79_03g21900,DTZ79_26g07220,DTZ79_02g07510,DTZ79_01g07440,DTZ79_25g06920,DTZ79_05g08470,DTZ79_10g05460,DTZ79_09g03010,DTZ79_18g00610,DTZ79_05g00730,DTZ79_15g00770,DTZ79_02g06520,DTZ79_24g10230,DTZ79_03g18040,DTZ79_12g10050,DTZ79_16g03720,DTZ79_23g13140,DTZ79_12g03080,DTZ79_05g00110,DTZ79_29g08560,DTZ79_17g04240,DTZ79_06g14620,DTZ79_10g…	0.199746
Biological process	sulfur compound metabolic process	GO:0006790	4	0.0334453	2.49965	6	410	105	17935	DTZ79_24g05080,DTZ79_25g06920,DTZ79_23g11180,DTZ79_04g03990,DTZ79_20g06860,DTZ79_25g11140,	0.222531
Biological process	response to lipid	GO:0033993	5	0.0335499	1.63552	16	1671	105	17935	DTZ79_02g07510,DTZ79_01g07440,DTZ79_14g04230,DTZ79_23g13140,DTZ79_27g07690,DTZ79_10g10970,DTZ79_07g13300,DTZ79_11g01570,DTZ79_02g14680,DTZ79_28g04890,DTZ79_11g04390,DTZ79_25g01770,DTZ79_27g07700,DTZ79_15g06470,DTZ79_13g03440,DTZ79_09g01940,	0.221778
Biological process	regulation of response to biotic stimulus	GO:0002831	5	0.0335779	2.80016	5	305	105	17935	DTZ79_15g06430,DTZ79_26g12590,DTZ79_07g13300,DTZ79_13g12650,DTZ79_13g09100,	0.220531
Biological process	abscisic acid-activated signaling pathway	GO:0009738	7	0.033785	2.49357	6	411	105	17935	DTZ79_02g07510,DTZ79_14g04230,DTZ79_02g14680,DTZ79_28g04890,DTZ79_11g04390,DTZ79_13g03440,	0.220469
Biological process	lipid biosynthetic process	GO:0008610	5	0.0348804	2.01479	9	763	105	17935	DTZ79_13g16290,DTZ79_25g06920,DTZ79_06g14620,DTZ79_05g01780,DTZ79_22g07940,DTZ79_27g04320,DTZ79_25g11140,DTZ79_05g08000,DTZ79_26g03270,	0.207651
Biological process	response to stimulus	GO:0050896	2	0.0349816	1.19788	59	8413	105	17935	DTZ79_12g10090,DTZ79_13g16290,DTZ79_15g06430,DTZ79_03g21900,DTZ79_26g07220,DTZ79_02g07510,DTZ79_01g07440,DTZ79_02g12770,DTZ79_05g08470,DTZ79_26g12590,DTZ79_28g04700,DTZ79_20g09730,DTZ79_03g18040,DTZ79_14g04230,DTZ79_12g10050,DTZ79_16g03720,DTZ79_23g13140,DTZ79_05g00110,DTZ79_29g08560,DTZ79_27g07690,DTZ79_14g09130,DTZ79_13g05490,DTZ79_10g10970,DTZ79_07g13300,DTZ79_05g09510,DTZ79_12g11580,DTZ79_14g…	0.207042
Biological process	regulation of response to stress	GO:0080134	5	0.038377	2.08622	8	655	105	17935	DTZ79_15g06430,DTZ79_26g12590,DTZ79_07g13300,DTZ79_13g12650,DTZ79_13g09100,DTZ79_22g07940,DTZ79_13g03440,DTZ79_14g01820,	0.220722
Biological process	lipid metabolic process	GO:0006629	4	0.0402545	1.75489	12	1168	105	17935	DTZ79_13g16290,DTZ79_01g07440,DTZ79_25g06920,DTZ79_06g14620,DTZ79_12g08290,DTZ79_05g01780,DTZ79_22g07940,DTZ79_27g04320,DTZ79_25g11140,DTZ79_05g08000,DTZ79_26g03270,DTZ79_09g01940,	0.228934
Biological process	nucleotide metabolic process	GO:0009117	8	0.0414438	2.37235	6	432	105	17935	DTZ79_25g06920,DTZ79_12g03190,DTZ79_06g00430,DTZ79_20g06860,DTZ79_25g09470,DTZ79_25g11140,	0.228053
Biological process	response to hormone	GO:0009725	5	0.0415835	1.44275	23	2723	105	17935	DTZ79_02g07510,DTZ79_01g07440,DTZ79_26g12590,DTZ79_20g09730,DTZ79_03g18040,DTZ79_14g04230,DTZ79_16g03720,DTZ79_23g13140,DTZ79_27g07690,DTZ79_10g10970,DTZ79_07g13300,DTZ79_11g01570,DTZ79_02g14680,DTZ79_28g04890,DTZ79_11g04390,DTZ79_25g01770,DTZ79_23g11180,DTZ79_27g07700,DTZ79_29g01660,DTZ79_15g06470,DTZ79_13g03440,DTZ79_14g01820,DTZ79_09g01940,	0.227591
Biological process	response to abiotic stimulus	GO:0009628	3	0.0416922	1.3887	27	3321	105	17935	DTZ79_05g08470,DTZ79_26g12590,DTZ79_14g04230,DTZ79_23g13140,DTZ79_05g00110,DTZ79_29g08560,DTZ79_27g07690,DTZ79_14g09130,DTZ79_13g05490,DTZ79_12g11580,DTZ79_12g08290,DTZ79_24g03730,DTZ79_28g04890,DTZ79_06g13060,DTZ79_11g04390,DTZ79_25g01770,DTZ79_09g07100,DTZ79_23g11180,DTZ79_24g03710,DTZ79_04g08640,DTZ79_27g07700,DTZ79_29g01660,DTZ79_13g03440,DTZ79_05g08000,DTZ79_26g03270,DTZ79_26g13620,DTZ79_19g…	0.226966
Biological process	nucleoside phosphate metabolic process	GO:0006753	7	0.0426207	2.35599	6	435	105	17935	DTZ79_25g06920,DTZ79_12g03190,DTZ79_06g00430,DTZ79_20g06860,DTZ79_25g09470,DTZ79_25g11140,	0.229565
Biological process	purine-containing compound metabolic process	GO:0072521	5	0.0427129	2.61978	5	326	105	17935	DTZ79_25g06920,DTZ79_12g03190,DTZ79_20g06860,DTZ79_25g11140,DTZ79_20g04780,	0.228851
Biological process	biosynthetic process	GO:0009058	3	0.0429566	1.24719	45	6163	105	17935	DTZ79_24g05080,DTZ79_13g16290,DTZ79_15g06430,DTZ79_03g21900,DTZ79_25g06920,DTZ79_10g05460,DTZ79_09g03010,DTZ79_18g00610,DTZ79_15g00770,DTZ79_02g06520,DTZ79_24g10230,DTZ79_14g04230,DTZ79_16g03720,DTZ79_05g00110,DTZ79_29g08560,DTZ79_06g14620,DTZ79_10g10970,DTZ79_11g04620,DTZ79_13g16120,DTZ79_12g03190,DTZ79_07g13300,DTZ79_05g09510,DTZ79_12g11580,DTZ79_11g01570,DTZ79_05g01780,DTZ79_06g13060,DTZ79_12g…	0.228952
Biological process	cellular response to endogenous stimulus	GO:0071495	4	0.0468579	1.63008	14	1467	105	17935	DTZ79_02g07510,DTZ79_20g09730,DTZ79_03g18040,DTZ79_14g04230,DTZ79_16g03720,DTZ79_23g13140,DTZ79_10g10970,DTZ79_07g13300,DTZ79_11g01570,DTZ79_02g14680,DTZ79_28g04890,DTZ79_11g04390,DTZ79_23g11180,DTZ79_13g03440,	0.240916
Biological process	response to external stimulus	GO:0009605	3	0.0477313	1.45399	21	2467	105	17935	DTZ79_12g10090,DTZ79_15g06430,DTZ79_03g21900,DTZ79_02g07510,DTZ79_05g08470,DTZ79_26g12590,DTZ79_12g10050,DTZ79_23g13140,DTZ79_14g09130,DTZ79_07g13300,DTZ79_05g09510,DTZ79_13g12650,DTZ79_13g09100,DTZ79_02g14680,DTZ79_11g04390,DTZ79_22g07940,DTZ79_04g08640,DTZ79_04g03990,DTZ79_29g01660,DTZ79_16g06920,DTZ79_14g01820,	0.244173
Biological process	response to alcohol	GO:0097305	5	0.0479354	1.75927	11	1068	105	17935	DTZ79_02g07510,DTZ79_14g04230,DTZ79_23g13140,DTZ79_27g07690,DTZ79_02g14680,DTZ79_28g04890,DTZ79_11g04390,DTZ79_25g01770,DTZ79_27g07700,DTZ79_15g06470,DTZ79_13g03440,	0.243991
Biological process	metal ion transport	GO:0030001	7	0.0479639	2.28763	6	448	105	17935	DTZ79_12g10090,DTZ79_08g01870,DTZ79_14g09130,DTZ79_13g05490,DTZ79_07g11410,DTZ79_03g08050,	0.242922
Biological process	regulation of response to external stimulus	GO:0032101	5	0.0485462	2.52677	5	338	105	17935	DTZ79_15g06430,DTZ79_26g12590,DTZ79_07g13300,DTZ79_13g12650,DTZ79_13g09100,	0.243448
Biological process	regulation of response to stimulus	GO:0048583	4	0.0491134	1.61905	14	1477	105	17935	DTZ79_15g06430,DTZ79_02g07510,DTZ79_26g12590,DTZ79_20g09730,DTZ79_03g18040,DTZ79_07g13300,DTZ79_13g12650,DTZ79_13g09100,DTZ79_02g14680,DTZ79_28g04890,DTZ79_11g04390,DTZ79_22g07940,DTZ79_13g03440,DTZ79_14g01820,	0.245086

## Sheet: Table S5
Table S5 GO analysis of 207 core downregulated differential genes
Class	GO_Name	GO_ID	GO_Level	P_value	EnrichmentScore	HitsGenesCountsInSelectedSet	HitsGenesCountsInBackground	AllGenesCountsInSelectedSet	AllGenesCountsInBackground	GenesOfSelectedSetInGOterm	corrected p-value(BH method)
Biological process	photosynthesis, light harvesting	GO:0009765	5	1.21812e-10	32.1344	8	47	95	17935	DTZ79_23g12170,DTZ79_07g12910,DTZ79_19g03440,DTZ79_17g05410,DTZ79_08g14190,DTZ79_21g09690,DTZ79_28g12930,DTZ79_12g08810,	1.18767e-07
Biological process	photosynthesis, light reaction	GO:0019684	5	1.30256e-09	12.4352	11	167	95	17935	DTZ79_13g03550,DTZ79_23g12170,DTZ79_07g12910,DTZ79_19g03440,DTZ79_17g05410,DTZ79_08g14190,DTZ79_21g09690,DTZ79_28g12930,DTZ79_12g08810,DTZ79_10g12610,DTZ79_12g07830,	6.34998e-07
Biological process	photosynthesis	GO:0015979	4	2.02155e-09	10.251	12	221	95	17935	DTZ79_13g03550,DTZ79_03g07490,DTZ79_23g12170,DTZ79_07g12910,DTZ79_19g03440,DTZ79_17g05410,DTZ79_08g14190,DTZ79_21g09690,DTZ79_28g12930,DTZ79_12g08810,DTZ79_10g12610,DTZ79_12g07830,	6.57005e-07
Biological process	photosynthesis, light harvesting in photosystem I	GO:0009768	6	3.07332e-09	45.3095	6	25	95	17935	DTZ79_23g12170,DTZ79_07g12910,DTZ79_19g03440,DTZ79_17g05410,DTZ79_21g09690,DTZ79_12g08810,	7.49122e-07
Biological process	generation of precursor metabolites and energy	GO:0006091	4	1.4987e-08	6.25131	15	453	95	17935	DTZ79_06g13570,DTZ79_13g03550,DTZ79_23g12170,DTZ79_07g12910,DTZ79_19g03440,DTZ79_17g05410,DTZ79_08g14190,DTZ79_21g01640,DTZ79_21g09690,DTZ79_28g12930,DTZ79_09g11240,DTZ79_12g08810,DTZ79_10g12610,DTZ79_25g03600,DTZ79_12g07830,	2.92247e-06
Biological process	response to high light intensity	GO:0009644	7	5.52611e-06	10.2444	7	129	95	17935	DTZ79_13g03550,DTZ79_19g02480,DTZ79_20g13080,DTZ79_17g05410,DTZ79_28g12930,DTZ79_12g08810,DTZ79_16g08690,	0.000897993
Biological process	response to light stimulus	GO:0009416	5	1.4187e-05	2.99166	19	1199	95	17935	DTZ79_13g03550,DTZ79_11g01140,DTZ79_03g07490,DTZ79_23g12170,DTZ79_19g02480,DTZ79_07g12910,DTZ79_03g08900,DTZ79_19g03440,DTZ79_20g13080,DTZ79_17g05410,DTZ79_21g02960,DTZ79_21g09690,DTZ79_29g08520,DTZ79_28g12930,DTZ79_18g10910,DTZ79_12g08810,DTZ79_10g12610,DTZ79_16g08690,DTZ79_07g09210,	0.00197604
Biological process	response to radiation	GO:0009314	4	3.22649e-05	2.81997	19	1272	95	17935	DTZ79_13g03550,DTZ79_11g01140,DTZ79_03g07490,DTZ79_23g12170,DTZ79_19g02480,DTZ79_07g12910,DTZ79_03g08900,DTZ79_19g03440,DTZ79_20g13080,DTZ79_17g05410,DTZ79_21g02960,DTZ79_21g09690,DTZ79_29g08520,DTZ79_28g12930,DTZ79_18g10910,DTZ79_12g08810,DTZ79_10g12610,DTZ79_16g08690,DTZ79_07g09210,	0.00349536
Biological process	response to light intensity	GO:0009642	6	4.20641e-05	6.26687	8	241	95	17935	DTZ79_13g03550,DTZ79_19g02480,DTZ79_20g13080,DTZ79_17g05410,DTZ79_28g12930,DTZ79_18g10910,DTZ79_12g08810,DTZ79_16g08690,	0.00410125
Biological process	response to abiotic stimulus	GO:0009628	3	0.000125454	1.87596	33	3321	95	17935	DTZ79_16g07730,DTZ79_06g12130,DTZ79_13g03550,DTZ79_14g00140,DTZ79_24g11560,DTZ79_08g08940,DTZ79_11g01140,DTZ79_03g07490,DTZ79_27g04750,DTZ79_23g12170,DTZ79_13g04250,DTZ79_19g02480,DTZ79_07g12910,DTZ79_03g08900,DTZ79_19g03440,DTZ79_03g05050,DTZ79_20g13080,DTZ79_17g05410,DTZ79_21g02960,DTZ79_27g11720,DTZ79_21g09690,DTZ79_29g08520,DTZ79_28g12930,DTZ79_18g10910,DTZ79_12g08810,DTZ79_23g05110,DTZ79_10g…	0.0101931
Biological process	cellular response to alcohol	GO:0097306	6	0.000634752	3.77579	9	450	95	17935	DTZ79_06g12130,DTZ79_03g05050,DTZ79_17g05410,DTZ79_27g11720,DTZ79_14g05640,DTZ79_14g13970,DTZ79_12g08810,DTZ79_23g02550,DTZ79_07g09210,	0.0412589
Biological process	cellular response to abscisic acid stimulus	GO:0071215	7	0.000634752	3.77579	9	450	95	17935	DTZ79_06g12130,DTZ79_03g05050,DTZ79_17g05410,DTZ79_27g11720,DTZ79_14g05640,DTZ79_14g13970,DTZ79_12g08810,DTZ79_23g02550,DTZ79_07g09210,	0.0412589
Biological process	response to blue light	GO:0009637	6	0.000862053	6.79099	5	139	95	17935	DTZ79_17g05410,DTZ79_21g02960,DTZ79_21g09690,DTZ79_12g08810,DTZ79_07g09210,	0.0466946
Biological process	glucan biosynthetic process	GO:0009250	8	0.0017029	5.82684	5	162	95	17935	DTZ79_14g10940,DTZ79_03g08390,DTZ79_14g03530,DTZ79_14g03490,DTZ79_10g03230,	0.0691804
Biological process	cellular glucan metabolic process	GO:0006073	7	0.00226632	4.47722	6	253	95	17935	DTZ79_14g10940,DTZ79_03g08390,DTZ79_14g03530,DTZ79_24g11560,DTZ79_14g03490,DTZ79_10g03230,	0.0789165
Biological process	glucan metabolic process	GO:0044042	6	0.00280033	4.29067	6	264	95	17935	DTZ79_14g10940,DTZ79_03g08390,DTZ79_14g03530,DTZ79_24g11560,DTZ79_14g03490,DTZ79_10g03230,	0.0803037
Biological process	carbohydrate biosynthetic process	GO:0016051	5	0.00572427	3.26303	7	405	95	17935	DTZ79_06g13570,DTZ79_14g10940,DTZ79_03g08390,DTZ79_14g03530,DTZ79_09g11240,DTZ79_14g03490,DTZ79_10g03230,	0.118748
Biological process	response to abscisic acid	GO:0009737	6	0.00774878	2.21238	12	1024	95	17935	DTZ79_06g13570,DTZ79_06g12130,DTZ79_03g05050,DTZ79_17g05410,DTZ79_07g00470,DTZ79_27g11720,DTZ79_14g05640,DTZ79_09g11240,DTZ79_14g13970,DTZ79_12g08810,DTZ79_23g02550,DTZ79_07g09210,	0.14529
Biological process	obsolete cofactor biosynthetic process	GO:0051188	0	0.00796272	3.45347	6	328	95	17935	DTZ79_06g13570,DTZ79_02g10100,DTZ79_06g02410,DTZ79_21g01640,DTZ79_07g11620,DTZ79_09g11240,	0.143771
Biological process	obsolete coenzyme biosynthetic process	GO:0009108	0	0.00854492	3.9829	5	237	95	17935	DTZ79_06g13570,DTZ79_06g02410,DTZ79_21g01640,DTZ79_07g11620,DTZ79_09g11240,	0.146163
Biological process	cellular polysaccharide biosynthetic process	GO:0033692	7	0.0104345	3.79095	5	249	95	17935	DTZ79_14g10940,DTZ79_03g08390,DTZ79_14g03530,DTZ79_14g03490,DTZ79_10g03230,	0.154146
Biological process	response to alcohol	GO:0097305	5	0.0106313	2.12123	12	1068	95	17935	DTZ79_06g13570,DTZ79_06g12130,DTZ79_03g05050,DTZ79_17g05410,DTZ79_07g00470,DTZ79_27g11720,DTZ79_14g05640,DTZ79_09g11240,DTZ79_14g13970,DTZ79_12g08810,DTZ79_23g02550,DTZ79_07g09210,	0.134617
Biological process	cellular polysaccharide metabolic process	GO:0044264	6	0.0123813	3.13778	6	361	95	17935	DTZ79_14g10940,DTZ79_03g08390,DTZ79_14g03530,DTZ79_24g11560,DTZ79_14g03490,DTZ79_10g03230,	0.142021
Biological process	polysaccharide biosynthetic process	GO:0000271	6	0.0146089	3.4832	5	271	95	17935	DTZ79_14g10940,DTZ79_03g08390,DTZ79_14g03530,DTZ79_14g03490,DTZ79_10g03230,	0.149934
Biological process	cellular response to lipid	GO:0071396	6	0.0155695	2.19523	10	860	95	17935	DTZ79_06g12130,DTZ79_03g05050,DTZ79_20g14610,DTZ79_17g05410,DTZ79_27g11720,DTZ79_14g05640,DTZ79_14g13970,DTZ79_12g08810,DTZ79_23g02550,DTZ79_07g09210,	0.150299
Biological process	response to stimulus	GO:0050896	2	0.0203116	1.23421	55	8413	95	17935	DTZ79_06g13570,DTZ79_16g07730,DTZ79_04g03570,DTZ79_14g10940,DTZ79_06g12130,DTZ79_13g03550,DTZ79_14g00140,DTZ79_24g11560,DTZ79_08g08940,DTZ79_11g01140,DTZ79_03g07490,DTZ79_27g04750,DTZ79_23g12170,DTZ79_13g04250,DTZ79_19g02480,DTZ79_07g12910,DTZ79_03g08900,DTZ79_19g03440,DTZ79_11g02210,DTZ79_03g05050,DTZ79_20g13080,DTZ79_12g08510,DTZ79_20g14610,DTZ79_17g05410,DTZ79_21g02960,DTZ79_11g02200,DTZ79_07g…	0.170722
Biological process	response to water deprivation	GO:0009414	6	0.0214072	2.33434	8	647	95	17935	DTZ79_06g12130,DTZ79_14g00140,DTZ79_24g11560,DTZ79_17g05410,DTZ79_12g08810,DTZ79_19g14060,DTZ79_04g06520,DTZ79_28g01850,	0.165651
Biological process	abscisic acid-activated signaling pathway	GO:0009738	7	0.0220036	2.75605	6	411	95	17935	DTZ79_06g12130,DTZ79_03g05050,DTZ79_27g11720,DTZ79_14g05640,DTZ79_14g13970,DTZ79_07g09210,	0.166306
Biological process	cellular carbohydrate biosynthetic process	GO:0034637	6	0.0227708	3.10509	5	304	95	17935	DTZ79_14g10940,DTZ79_03g08390,DTZ79_14g03530,DTZ79_14g03490,DTZ79_10g03230,	0.170781
Biological process	response to water	GO:0009415	5	0.0232082	2.29881	8	657	95	17935	DTZ79_06g12130,DTZ79_14g00140,DTZ79_24g11560,DTZ79_17g05410,DTZ79_12g08810,DTZ79_19g14060,DTZ79_04g06520,DTZ79_28g01850,	0.170136
Biological process	carbohydrate metabolic process	GO:0005975	4	0.0249312	2.13724	9	795	95	17935	DTZ79_06g13570,DTZ79_14g10940,DTZ79_03g08390,DTZ79_14g03530,DTZ79_24g11560,DTZ79_21g01640,DTZ79_09g11240,DTZ79_14g03490,DTZ79_10g03230,	0.178734
Biological process	response to acid chemical	GO:0001101	4	0.0249942	1.6569	17	1937	95	17935	DTZ79_06g13570,DTZ79_06g12130,DTZ79_14g00140,DTZ79_24g11560,DTZ79_03g05050,DTZ79_17g05410,DTZ79_07g00470,DTZ79_14g05640,DTZ79_09g11240,DTZ79_14g13970,DTZ79_12g08810,DTZ79_23g05110,DTZ79_19g14060,DTZ79_04g06520,DTZ79_28g01850,DTZ79_23g02550,DTZ79_07g09210,	0.177878
Biological process	polysaccharide metabolic process	GO:0005976	5	0.0256677	2.65901	6	426	95	17935	DTZ79_14g10940,DTZ79_03g08390,DTZ79_14g03530,DTZ79_24g11560,DTZ79_14g03490,DTZ79_10g03230,	0.178757
Biological process	cellular carbohydrate metabolic process	GO:0044262	5	0.0267746	2.40278	7	550	95	17935	DTZ79_14g10940,DTZ79_03g08390,DTZ79_14g03530,DTZ79_24g11560,DTZ79_21g01640,DTZ79_14g03490,DTZ79_10g03230,	0.180036
Biological process	response to red or far red light	GO:0009639	6	0.0299304	2.88669	5	327	95	17935	DTZ79_11g01140,DTZ79_17g05410,DTZ79_21g09690,DTZ79_29g08520,DTZ79_12g08810,	0.195854
Biological process	response to oxygen-containing compound	GO:1901700	4	0.0388077	1.464	22	2837	95	17935	DTZ79_06g13570,DTZ79_06g12130,DTZ79_14g00140,DTZ79_24g11560,DTZ79_19g02480,DTZ79_03g05050,DTZ79_20g13080,DTZ79_20g14610,DTZ79_17g05410,DTZ79_07g00470,DTZ79_27g11720,DTZ79_14g05640,DTZ79_09g11240,DTZ79_14g13970,DTZ79_12g08810,DTZ79_23g05110,DTZ79_19g14060,DTZ79_04g06520,DTZ79_28g01850,DTZ79_16g08690,DTZ79_23g02550,DTZ79_07g09210,	0.219985
Biological process	obsolete coenzyme metabolic process	GO:0006732	0	0.0403869	2.65901	5	355	95	17935	DTZ79_06g13570,DTZ79_06g02410,DTZ79_21g01640,DTZ79_07g11620,DTZ79_09g11240,	0.226306
Biological process	ion transmembrane transport	GO:0034220	6	0.0486533	1.81354	10	1041	95	17935	DTZ79_16g07730,DTZ79_26g03190,DTZ79_13g14990,DTZ79_05g06370,DTZ79_07g00470,DTZ79_27g04300,DTZ79_18g10910,DTZ79_23g05110,DTZ79_19g14060,DTZ79_27g08720,	0.255037
Biological process	cellular response to acid chemical	GO:0071229	5	0.0494042	2.101	7	629	95	17935	DTZ79_06g12130,DTZ79_17g05410,DTZ79_14g05640,DTZ79_14g13970,DTZ79_12g08810,DTZ79_23g02550,DTZ79_07g09210,	0.253522
